# Supplementary material for: Analysis of synonymous codon usage patterns in sixty-four different bivalve species
Source: PeerJ. 2015 Dec 14;3:e1520. doi: 10.7717/peerj.1520 (PMC4690358; doi:10.7717/peerj.1520)
Supplement: Table S2 — The species which were not selected for the present analysis is listed, together with SRA accession IDs and assembly statistics. [file peerj-03-1520-s002.xlsx]

## Sheet: Sheet1
Species	Sequence source	SRA datasets	Assembled contigs	Total number of TransDecoder predictions	Orthologs identified	Mean CDS length	Notes
Alasmidonta varicosa	453 Life Sciences RNA-seq	SRX031651	11513	6688	325	761	Discarded due to low number of orthologs identified
Chamelea gallina	454 Life Sciences RNA-seq	SRX145747	95201	2566	132	379	Discarded due to low number of orthologs identified and low mean CDS length
Hyriopsis cumingii	454 Life Sciences RNA-seq	SRX172535	4648	3766	591	851	Discarded due to low number of orthologs identified
Lasaea adansoni	Illumina RNA-seq	SRX687778	48817	7569	524	497	Discarded due to low number of orthologs identified
Limnoperna fortunei	454 Life Sciences RNA-seq	SRX327223; SRX895670-81-88	19450	1795	159	396	Discarded due to low number of orthologs identified and low mean CDS length
Macoma balthica	455 Life Sciences RNA-seq	SRX145744-6	21174	5435	577	636	Discarded due to low number of orthologs identified
Mercenaria mercenaria	ABI Solid	SRX087429; SRX085004	4212	1251	303	421	Discarded due to low number of orthologs identified and low mean CDS length
Mesodesma donacium	454 Life Sciences RNA-seq	/	5442	2105	399	617	Discarded due to low number of orthologs identified
Neocardiasp. VG-2014	Illumina RNA-seq	SRX701839	14133	5654	733	438	Discarded due to low mean CDS length
Nodipecten subnodosus	454 Life Sciences RNA-seq	ERX199134-5	1613	535	80	430	Discarded due to low number of orthologs identified and low mean CDS length
Phacoides pectinatus	Illumina RNA-seq	SRX687782	26375	5104	615	643	Discarded due to low number of orthologs identified
Pinctada margaritifera	454 Life Sciences RNA-seq	SRX022139	2817	1719	345	677	Discarded due to low number of orthologs identified
Yoldia limatula	Illumina RNA-seq	SRX687760	12519	3422	492	648	Discarded due to low number of orthologs identified
