# Supplementary material for: Analysis of synonymous codon usage patterns in sixty-four different bivalve species
Source: PeerJ. 2015 Dec 14;3:e1520. doi: 10.7717/peerj.1520 (PMC4690358; doi:10.7717/peerj.1520)
Supplement: Table S5 — Correlation between CUB (negative ENC) and s-ENCx for each amino acids across bivalve species. [file peerj-03-1520-s005.xlsx]

## Sheet: Sheet1
Amino acid	Average sENC-x	Paerson correlation	F-test of linear regression p-value
Asn	0.03	-0.901595	3.04512e-24
Lys	0.03	-0.872144	6.4887e-21
Tyr	0.03	-0.775639	5.23991e-14
Phe	0.04	-0.919365	8.30568e-27
Glu	0.04	-0.893469	3.14751e-23
Ile	0.04	-0.817842	1.61507e-16
Asp	0.05	-0.942176	3.90157e-31
His	0.06	-0.933654	2.43655e-29
Gln	0.06	0.617312	5.54452e-08
Val	0.07	-0.386364	0.00161371
Leu	0.12	-0.669082	1.5088e-09
Ser	0.15	-0.98038	1.92902e-45
Gly	0.15	-0.939079	1.87724e-30
Ala	0.18	-0.941524	5.4706e-31
Cys	0.19	-0.754694	5.92122e-13
Thr	0.23	-0.899616	5.47745e-24
Pro	0.24	-0.887353	1.61737e-22
Arg	0.32	-0.932036	5.01946e-29
